# Supplementary material for: Diagnostic Value of Run Chart Analysis: Using Likelihood Ratios to Compare Run Chart Rules on Simulated Data Series
Source: PLoS One. 2015 Mar 23;10(3):e0121349. doi: 10.1371/journal.pone.0121349 (PMC4370372; doi:10.1371/journal.pone.0121349)
Supplement: S1 File — The code will run on an installation of R with the add on packages lattice, dplyr, lattice, and latticeExtra. The output is a graph (Fig. 2) and a table showing likelihood ratios of run chart rules for identification of non-random variation in simulated run charts of different length with or without a shift in process mean. (R) [file pone.0121349.s001.R]

###############################################################################
# INSTRUCTIONS
#
# This code will run on an installation of R with the
# add on packages lattice, dplyr, lattice, and latticeExtra
#
# The output is a graph showing likelihood ratios of run chart rules
# for identification of non-random variation in simulated run charts
# of different length with or without a shift in process mean
#
# The parameters n, x, shift, and dist may be changed to simulate
# different combinations of run chart length, size of shift, and
# type of the distribution.
#
# Jacob Anhøj, 2014-11-01
# jacob@anhoej.net
#
###############################################################################

n          <- 1000          # Number of run charts in each simulation
x          <- c(6, 12, 18)  # Lengths of baseline and post-baseline periods,
                            #  max = 30
shift      <- 2             # Magnitude of process shift in standard deviations
dist       <- 'norm'        # The distribution to use in
                            #   simulations, 'norm' or 'pois'

run.limits <- data.frame(   # Data frame with upper and lower limits for
                            #   number of runs in Perla and Carey rules
  n  = 10:60,
  ll = c( 3,  3,  3,  4,  4,  5,  5,  5,  6,  6,  6,  7,  7,  7,  8,  8,  9,
         10, 10, 10, 11, 11, 11, 12, 12, 12, 13, 13, 14, 14, 15, 15, 16, 16,
         17, 17, 17, 18, 18, 19, 19, 20, 20, 21, 21, 22, 22, 23, 23, 24, 24),
  ul = c( 9, 10, 11, 11, 12, 12, 13, 13, 14, 15, 16, 16, 17, 17, 18, 18, 19,
         19, 20, 20, 21, 22, 23, 23, 24, 24, 25, 25, 26, 26, 27, 27, 28, 28,
         29, 30, 31, 31, 32, 32, 33, 33, 34, 34, 35, 35, 35, 36, 37, 38, 38))

library(tidyr)
library(dplyr)
library(lattice)
library(latticeExtra)

# Diagnostic test values
diag.test <- function(x, y) {
  x      <- as.logical(x)
  y      <- as.logical(y)
  tbl    <- table(x, y)
  sens   <- tbl[2, 2] / (tbl[1, 2] + tbl[2, 2])
  spec   <- tbl[1, 1] / (tbl[1, 1] + tbl[2, 1])
  npv    <- tbl[1, 1] / (tbl[1, 1] + tbl[1, 2])
  ppv    <- tbl[2, 2] / (tbl[2, 1] + tbl[2, 2])
  lr.pos <- sens / (1 - spec)
  lr.neg <- (1 - sens) / spec

  return(list(
    tbl    = tbl,
    sens   = sens,
    spec   = spec,
    ppv    = ppv,
    npv    = npv,
    lr.pos = lr.pos,
    lr.neg = lr.neg))
}

# Runs analysis
ra <- function(x, freeze = length(x)) {
  m             <- median(x[1:freeze])
  run           <- sign(x - m)
  run           <- run[run != 0]
  n.useful      <- length(run)
  run.lengths   <- rle(run)$lengths
  n.runs        <- length(run.lengths)
  n.crossings   <- n.runs - 1
  longest.run   <- max(run.lengths)
  trend         <- sign(diff(x))
  trend         <- trend[trend != 0]
  trend.length  <- rle(trend)$lengths
  longest.trend <- max(trend.length) + 1
  result        <- c(n.useful = n.useful,
                     n.runs = n.runs,
                     n.crossings = n.crossings,
                     longest.run = longest.run,
                     longest.trend = longest.trend)
  return(result)
}

# Simulate run charts with and without process shift, normal distribution
sim.norm <- function(n = 1000, pre = 12, post = 12, shift = 2){
  x1 <- replicate(n, ra(c(rnorm(pre, 0),
                          rnorm(post, 0)),
                        freeze = pre))
  x1 <- data.frame(t(x1), shift = 0)

  # Simulate run charts with process shift
  x2 <- replicate(n, ra(c(rnorm(pre, 0),
                          rnorm(post, shift)),
                        freeze = pre))
  x2 <- data.frame(t(x2), shift = shift)

  # Combine results
  x           <- rbind(x1, x2)
  x$pre.post  <- factor(paste(pre, post, sep = ':'))

  return(x)
}

sim.pois <- function(n = 1000, pre = 12, post = 12, avg = 16, shift = 2){

  x1 <- replicate(n, ra(c(rpois(pre, avg),
                          rpois(post, avg)),
                        freeze = pre))
  x1 <- data.frame(t(x1), shift = 0)

  # Simulate run charts with process shift
  x2 <- replicate(n, ra(c(rpois(pre, avg),
                          rpois(post, avg - shift * sqrt(avg))),
                        freeze = pre))
  x2 <- data.frame(t(x2), shift = shift)

  # Combine results
  x           <- rbind(x1, x2)
  x$pre.post  <- factor(paste(pre, post, sep = ':'))

  return(x)
}

d <- data.frame()
for(i in x) {
  for(j in x) {
    set.seed(i^2 * j)
    if(dist == 'norm') {
      d <- rbind(d, sim.norm(n = n, pre = i, post = j, shift = shift))
    }
    if(dist == 'pois') {
      d <- rbind(d, sim.pois(n = n, pre = i, post = j, avg = 16, shift = shift))
    }
  }
}

# Identify non-random variation
d$Anhoej <- d$longest.run > (round(log2(d$n.useful)) + 3) |
  d$n.crossings < qbinom(0.05, d$n.useful - 1, 0.5)

d$Carey <- d$longest.run > ifelse(d$n.useful < 20, 7, 8) |
  d$n.runs < run.limits[match(d$n.useful, run.limits[, 1]), 2] |
  d$n.runs > run.limits[match(d$n.useful, run.limits[, 1]), 3] |
  d$longest.trend > 5

d$Perla <- d$longest.run > 5 |
  d$n.runs < run.limits[match(d$n.useful, run.limits[, 1]), 2] |
  d$n.runs > run.limits[match(d$n.useful, run.limits[, 1]), 3] |
  d$longest.trend > 4

a1 <- d %>%
  select(6:10) %>%
  gather(rules, signal, -(1:2)) %>%
  group_by(pre.post, rules) %>%
  summarise('LR+' = diag.test(signal, shift)$lr.pos,
            'LR-' = diag.test(signal, shift)$lr.neg)
a2 <- gather(a1, test, val, -(1:2))

# Plot likelihood ratios
outfile <- 'fig2_run_chart_diagnostics.pdf'
pdf(outfile, w = 9, h = 9)

barchart(val ~ rules | pre.post,
         data              = a2,
         group             = test,
         layout            = c(3, 3),
         scales            = list(y = list(log = 10)),
         yscale.components = yscale.components.log10ticks,
         auto.key          = list(space='right', points = F, rectangles = T),
         origin            = 0,
         stack             = 'TRUE',
         ylab              = 'Likelihood ratio',
         xlab              = 'Run chart rules',
         panel             = function(...) {
           panel.grid(h = -1, v = 0)
           panel.barchart(...)
         })

dev.off()
try(system(paste('pdfcrop --margins 2', outfile, outfile)))
try(system(paste('pdftops -eps', outfile)))
try(system(paste('rm', outfile)))

# Print results
a1
